# Supplementary material for: Gene Editing of the Catfish Gonadotropin-Releasing Hormone Gene and Hormone Therapy to Control the Reproduction in Channel Catfish, Ictalurus punctatus
Source: Biology (Basel). 2022 Apr 24;11(5):649. doi: 10.3390/biology11050649 (PMC9138287; doi:10.3390/biology11050649)
Supplement: Supplementary file 1 [file biology-11-00649-s001.zip]

Archive with 1 entries (1 files):
- biology-1657988-supplementary.pdf
